# Supplementary material for: Associations between PON1 enzyme activities in human ovarian follicular fluid and serum specimens
Source: PLoS One. 2017 Feb 14;12(2):e0172193. doi: 10.1371/journal.pone.0172193 (PMC5308615; doi:10.1371/journal.pone.0172193)
Supplement: S1 Dataset — (XLSX) [file pone.0172193.s001.xlsx]

## Sheet: PON_GENO_PlosOne_T3
ID	Follicle	Genotype	Age	Smoking	BMI	Log_FF_arylesterase	Log_FF_paraoxonase	Log_FF_HDL_13	Log_FF_HDL_9_7	Log_FF_HDL_9_4	Log_FF_HDL_8_5	Log_FF_HDL_8_3	Log_FF_HDL_8_0	Log_serum_arylesterase	Log_Serum_paraoxonase
3	1	RR	40	0	25.46	4.0699	5.0255	0.0768	0.2849	1.2208	0.9578	0.4482	1.3428	4.8243	5.6067
3	2	RR	40	0	25.46	4.057	5.0882	0	0.1646	1.3035	1.3341	0	1.0167
4	1	QR	42	0	25.34	3.9618	4.8563	0.0703	0.6752	1.3739	0	0	0.5315	4.8548	5.2794
4	2	QR	42	0	25.34	3.8155	4.8138	0.0456	1.2427	1.0064	0.1028	0.8262	0.8174
5	1	QQ	34		19.83	3.3032	3.9982	0.1269	0.5968	0	1.2743	0.5483	1.5493	4.7436	4.2683
5	2	QQ	34		19.83	3.5467	3.9862	0.0394	0.1884	0.8144	0.8946	0	1.2626
6	1	QQ	39		32.63	4.556	4.3014	0.1173	0.7581	1.2153	1.4303	0	1.4331	5.0597	4.714
6	2	QQ	39		32.63	4.539	4.115	0	0.3907	1.3848	1.0292	0	0.8764
7	1	QQ	40	0	20.69	4.5921	4.2506	0.0659	0.5248	0.4323	1.4521	0.0887	0.4855	4.879	4.3732
7	2	QQ	40	0	20.69	4.5675	4.2099	0.0786	0.713	0.5609	0.9211	0.4692	1.3353
9	1	QQ	31	0	22.51	4.7167	4.3612	0.0968	1.2045	0.6267	1.536	0	0.3754	5.1017	4.6067
9	2	QQ	31	0	22.51			0	0.8546	0	0.7172	0	0
10	1	QQ	34		23.34	4.8485	4.4807	0.0763	0.6651	0.7815	0.6828	0	1.7309	5.241	4.6161
10	2	QQ	34		23.34	4.9477	4.4409	0.1809	0.5004	0.6336	1.0408	0	1.207
11	1	QR	31	1	22.21	4.7575	5.0683	0.1676	1.1719	1.1215	1.3878	0	1.1678	5.1156	5.484
11	2	QR	31	1	22.21	4.6677	5.0321	0.0443	0.8911	1.458	0	0	1.5194
12	1	QQ	30	0	26.06	3.9646	3.5264	0	0.1575	0.7212	0.6652	0.3965	0.8382	5.1138	4.5337
12	2	QQ	30	0	26.06	4.7519	4.3366	0.1341	0.5184	1.6046	0.6579	0.5543	1.2946
13	1	QQ	31	0	32.27			0.1171	0.6789	0	1.651	0.4575	0.3135	5.4036	4.8454
13	2	QQ	31	0	32.27			0.0461	0.2185	1.1158	0.7751	0	1.5204
14	1	QR	35	0	21.91	4.5997	4.7207	0	0.4024	0	1.8035	0	0.6179	4.9736	5.0566
14	2	QR	35	0	21.91	4.6789	4.7925	0.0345	0.7189	0.4629	0.8613	0.371	1.608
15	1	QQ	34	0	22.59	4.8528	4.5412	0.1179	0.5985	0.9572	1.3585	0	1.4093	5.1711	4.6215
15	2	QQ	34	0	22.59	4.8458	4.5031	0	0.5541	0.8449	1.2149	0	1.2358
16	1	RR	41	0	23.19	4.653	5.3383	0.1036	1.1372	0.9842	0.5356	0	1.0213	5.1379	5.8793
16	2	RR	41	0	23.19	4.5956	5.3866	0.0597	0.6966	0.6834	1.4112	0	0.4577
17	1	QR	36	0	23.46	4.5412	4.8798	0.061	0.9045	1.2026	1.2883	0	1.3124	5.0901	5.3186
17	2	QR	36	0	23.46	4.5196	4.8299	0.2076	0.3921	1.2526	0.6771	0	0.3755
18	1	QQ	43	1	23.46	4.4682	4.1125	0.1004	0.6257	0.9317	0.9822	0	1.5308
18	2	QQ	43	1	23.46	4.6831	4.3567	0.1099	1.1398	1.5779	0.5671	1.1085	0.8416
19	1	QQ	37	1	30.11									5.1466	4.6936
19	2	QQ	37	1	30.11
20	1	RR	41	1	24.52	3.911	4.6245	0	0.4287	0.3706	0.8636	0	1.5168	5.0556	5.7846
20	2	RR	41	1	24.52	4.5048	5.2583	0.114	1.1058	1.4318	1.057	0.5773	0.9076
21	1	QR	27	1	30.86	3.9367	4.3618	0.0291	0.4219	0.1	0.397	0.723	0.547	4.6803	4.9079
21	2	QR	27	1	30.86	3.9964	4.4338	0.0221	0.5912	0.3983	1.5965	0	0
22	1	QR	45	0	27.87	4.5885	4.9004	0.0769	0.7111	1.2229	1.5548	0	1.5758	4.876	4.9918
22	2	QR	45	0	27.87
23	1	QQ	39	1	22.48	4.3593	3.7808	0.0221	0.4722	0	0.9262	0	0.4148	5.2013	4.5109
23	2	QQ	39	1	22.48	4.2327	3.6	0	0.3449	0.7203	0.9938	0	1.0247
24	1	QQ	32	0	23.34	4.8919	4.3314	0.027	0.756	0.2501	1.3068	0	1.1289	5.4076	4.7256
24	2	QQ	32	0	23.34	4.9562	4.285	0	1.2582	0	2.1192	0	1.019
25	1	QQ	37	0	19.05	4.568	3.909	0.0185	0.3761	0.2295	0.8792	0	1.4089	5.3033	4.6554
25	2	QQ	37	0	19.05	4.8501	4.162	0.0987	0.3813	0.6684	0.1418	0	1.8863
26	1	QQ	36	0	26.11	4.7454	4	0.0929	0.9119	1.0347	1.1772	0	1.2545	4.4898	4.1068
26	2	QQ	36	0	26.11	4.6097	3.9908	0.0486	0.9227	0.7337	0.865	0	1.3385
27	1	QR	39	0	21.87	4.5941	5.0006	0.2165	1.1501	1.1727	0.5065	0	2.1941	5.1596	5.4721
27	2	QR	39	0	21.87	4.3419	4.6826	0	0.6851	0	1.2016	0	0.8493
28	1	QR	38	1	24.22									5.2287	5.4613
28	2	QR	38	1	24.22
29	1	QR	37	0	23.62	4.2334	4.5971	0.0324	1.0246	0.7276	0.3675	0	1.9323	4.9527	5.2707
29	2	QR	37	0	23.62	3.3087	3.8597	0	0.4381	0	0	0.4221	1.06
30	1	QR	34	0	31.18	4.9625	5.0113	0.009	0.3714	0	0.6909	0	0.6067	5.2567	5.5326
30	2	QR	34	0	31.18
31	1	QR	32	0	25.44	5.1776	5.0499	0	0.6256	0.7416	1.0894	0	1.3307	4.9527	5.3045
31	2	QR	32	0	25.44	5.2303	5.0206	0.0933	0.8726	0.3545	0.9039	0	0.5396
32	1	QR	35	0	25.1	4.8485	4.4037	0.0325	0.5118	0.9894	0.6721	0.2219	0.8992	4.9509	5.1507
32	2	QR	35	0	25.1	4.9363	4.5669	0.0145	0.7022	0.8593	1.5104	0.3002	1.3971
33	1	QQ	35	1	21.51	4.9719	3.8888	0.012	0.7153	0.8679	0.8324	0.1187	1.2352	5.3308	4.5916
33	2	QQ	35	1	21.51	4.9509	3.847	0.0378	0.3478	0.9497	0.7988	0	1.8425
34	1	QR	42	0	22.31	4.3027	4.1713	0	0.6922	0.2356	0.8313	0	0.8234	4.6964	5.1129
34	2	QR	42	0	22.31	4.2746	4.1035	0.0736	0.6065	0.3924	0.1439	0	1.0945
35	1	QR	42	0	27.13	4.6458	4.4819	0	0.6724	0.2538	1.2929	0	0.474	5.047	5.2938
35	2	QR	42	0	27.13	3.6914	3.8501	0.0359	0.1462	0.9349	0	0.5554	0
36	1	RR	40	0	23.31	4.4152	5.2348	0.0644	0.7038	0.4677	1.4655	0.3611	0.8378	4.9663	5.7916
36	2	RR	40	0	23.31	4.463	5.3407	0.0091	0.5278	1.0416	1.2292	0.3968	1.4936
37	1	QR	31	0	26.37	4.547	4.7261	0	0.3226	1.0349	1.1242	0.1666	1.9849	5.0714	5.2266
37	2	QR	31	0	26.37
38	1	QQ	41	0	23.45	4.4926	3.8	0	0.745	0.3749	0.9713	0	0.2881	4.9424	4.1287
38	2	QQ	41	0	23.45	4.5245	3.8939	0.0127	1.045	1.1236	1.0118	0	1.5046
39	1	QQ	30	0	25.68	4.7991	4.2039	0	0.5437	0.6849	1.3235	0.2364	0.6478	5.0447	4.3644
39	2	QQ	30	0	25.68
40	1	QR	39	0	30.06	4.8485	5.1135	0.0478	0.8913	0.516	1.1895	0	1.2201	5.1979	5.4261
40	2	QR	39	0	30.06
41	1	QR	39	0	25.46	4.1336	4.6294	0.0254	0.8886	0.3841	1.0695	0	0.4749	4.9833	5.4865
41	2	QR	39	0	25.46			0.1271	1.0941	1.0546	0.4886	0.7467	1.4183
42	1	QR	44	0	34.02	4.5586	4.8283	0	0.6093	0.0348	0.9146	0	0.4088	5.0711	5.2024
42	2	QR	44	0	34.02	4.6171	4.8652	0	0.7508	0.1921	1.5473	0	0.7481
43	1	QQ	43	0	28.33	4.287	3.9815	0.035	0.7941	0.4087	1.2483	0	1.4392	4.73	4.1919
43	2	QQ	43	0	28.33
44	1	RR	42	0	19.05	3.4965	4.3701	0.0279	0.5253	1.2883	1.0655	0	0.9281	4.0826	4.985
44	2	RR	42	0	19.05	3.5695	4.4671	0.0608	0.5772	1.0787	0.7369	0	1.2995
45	1	RR	43	0	50.94	4.4391	5.1466	0	0.3383	0	1.0679	0	0.1333
45	2	RR	43	0	50.94
46	1	RR	39	0	24.38	4.1439	4.9863	0.0648	1.0334	0.5321	0.4142	0.4078	1.1409	4.7858	5.6944
46	2	RR	39	0	24.38	4.036	4.8637	0.0396	0.5373	0.4724	0.6623	0.607	1.3044
47	1	QQ	36	0	30	4.4456	4.0699	0	0.3528	0.1691	1.001	0	0.2496	5.2212	4.6696
47	2	QQ	36	0	30	4.6578	4.2327	0.0695	0.9211	0.3032	1.2543	0	0.9087
48	1	QQ	34	0	26.03	4.5976	4.1503	0	0	0	0.9994	0	0.4176	4.8509	4.4613
48	2	QQ	34	0	26.03	4.6062	4.136	0	0.7437	0	0.729	0.1244	0.737
49	1	RR	40	0	23.73	4.6313	5.3006	0.0335	0.9004	0.4128	1.4081	0.3702	1.2863
49	2	RR	40	0	23.73
50	1	QR	33	1	24.58	4.3783	4.6601	0	1.0648	0.9235	0.413	0	1.3393	4.7871	5.1237
50	2	QR	33	1	24.58	4.4188	4.6573	0.1131	0.9546	1.1724	0.9426	0	0.6581
51	1	QQ	36	1	25.35			0.0465	0.9229	1.209	1.0363	0	1.7249	5.2611	4.7527
51	2	QQ	36	1	25.35	4.557	3.9797
52	1	QR	41	0	22.59	4.4421	4.7774	0.0149	0.4867	0.6041	1.3841	0.2026	0.6931	4.899	5.4296
52	2	QR	41	0	22.59	4.4278	4.8524	0	0.7931	0.6051	1.1637	0.377	1.4426
53	1	RR	41	0	20.58	4.1125	4.8621	0.111	0.7576	0.9926	0.5479	0.3344	1.1542	4.6858	5.5229
53	2	RR	41	0	20.58	3.9656	4.7532	0	0.4438	0.7069	0.1008	0.6087	0.8704
55	1	QR	43	0	26.61									4.8794	5.2776
55	2	QR	43	0	26.61	4.3783	4.8422	0.0023	0.929	0.4892	0.348	0	1.3246
57	1	RR	41	1	21.16	3.8928	4.9488	0.0681	0.7331	0.742	0.7933	0	1.4443	4.4824	5.4626
57	2	RR	41	1	21.16	3.8565	4.9519	0	0.4651	0.5386	1.4294	0	0.8692
58	1	QQ	43	0	22.31	4.3554	4.4613	0.0331	0.6876	0.9225	1.0757	0.155	1.0881	5.1129	4.8179
58	2	QQ	43	0	22.31	4.4503	4.524	0.1098	0.5379	0.9131	0.2172	0.6954	0.6772
59	1	QR	41	1	21.47	4.7234	5.0334	0.0499	0.6966	0.954	1.2865	0.7657	0.8732	5.3457	5.5473
59	2	QR	41	1	21.47
60	1	QQ	32	0	24.34	3.8044	3.9637	0.0676	0.9561	0.7385	0.9064	0.2214	1.1335	4.3808	4.2478
60	2	QQ	32	0	24.34	3.9426	4.0227	0.0138	0.8314	1.037	0.983	0.1508	1.1894
61	1	QR	32	0	21.01	4.6245	5.0537	0.0344	0.6767	1.2092	1.5033	0	0.9219	5.2048	5.6431
61	2	QR	32	0	21.01
63	1	QR	38	0	21.71	4.7808	5.233	0.0331	0.7644	0.6141	1.3655	0	0.8909	5.2598	5.6321
63	2	QR	38	0	21.71	4.5971	5.055	0.0368	1.2441	0	1.0034	0	2.2142
64	1	QQ	36	0	21.91	4.7758	4.5829	0.0573	1.0305	1.471	0.8808	0.4412	1.1488	5.5004	5.2046
64	2	QQ	36	0	21.91
65	1	QR	39	0	25.59	4.5433	4.1721	0.0405	0.9602	0	0.5175	0.2258	0.7734	5.0795	4.6544
65	2	QR	39	0	25.59
66	1	QR	40	0	29.76	5.0311	4.6733	0.0754	0.5313	0.6581	1.2284	0	1.0911	5.4557	5.1719
66	2	QR	40	0	29.76	5.0285	4.7501	0	0.2724	0	1.3027	0	0.3783
67	1	QR	31	0	25.1									5.252	4.9038
67	2	QR	31	0	25.1
68	1	QQ	39	0	23.92	5.0383	4.0656	0.0926	0.7112	0.6101	1.3904	0	1.5975	5.4123	4.3503
68	2	QQ	39	0	23.92	4.976	4.075	0.0178	1.1133	0.6314	1.0756	0	2.0555
69	1	QQ	37	0	22.94									5.4943	4.556
69	2	QQ	37	0	22.94
70	1	QQ	32		22.48	4.6691	3.913	0.0652	0.0501	0.9029	0.3504	0.3026	1.8771
70	2	QQ	32		22.48
71	1	QQ	39	0	27.72	4.8044	3.8501	0.0341	0.9117	1.3533	0	0.5009	0.2615	5.2214	4.2648
71	2	QQ	39	0	27.72	4.763	3.903	0.1082	0.9171	1.5004	0.4813	0.2062	0.9985
72	1	QR	40	0	20.08	4.7532	4.524	0.088	0.779	1.4225	1.0429	0	1.2293	5.3549	5.0733
72	2	QR	40	0	20.08	4.642	4.3599	0.0552	0.5778	0.669	1.2634	0.2942	0.8635
73	1	QQ	39	0	23.19	4.4092	3.5835	0	0.4964	0	1.4911	0	0.8868	5.0301	3.9589
73	2	QQ	39	0	23.19	4.4049	3.5709	0	0.2892	0	1.5197	0	1.0893
74	1	QQ	42	0	26.53	4.813	3.9464	0.0861	0.7168	0.718	1.3515	0	1.547	5.3269	4.336
74	2	QQ	42	0	26.53	4.9004	4.0448	0.0039	0.7957	0.6029	1.5531	0	0.9855
75	1	QQ	41	0	20.69	4.5834	3.7495							5.1329	3.918
75	2	QQ	41	0	20.69	4.5092	3.619
76	1	RR	39	0	26.56	4.9677	5.1513	0	0.7101	0.506	1.159	0	0.5889	5.5282	5.6537
76	2	RR	39	0	26.56	4.8614	5.1293	0	0.782	0	1.7368	0	0
77	1	QR	40	0	22.15	4.3301	4.2836	0.0281	1.0525	1.106	1.1159	0	1.774	5.0511	4.772
77	2	QR	40	0	22.15	4.3419	4.2283	0.0772	0.6721	0.9553	1.0685	0	0.8708
79	1	QR	42	0	25.46									5.3399	5.0673
79	2	QR	42	0	25.46
80	1	QQ	42	0	21.36	4.7109	3.916	0.0015	0.8309	0.4807	1.083	0	1.6754	5.1631	4.0741
80	2	QQ	42	0	21.36
81	1	QQ	36	0	29.41	4.4385	3.7087	0.0259	0.1649	0	1.444	0.679	1.1966	4.9359	4.028
81	2	QQ	36	0	29.41	4.3386	3.6687	0.0749	0.6483	0.7865	0.1574	0	0.9854
82	1	QQ	30	0	20.57	4.9688	3.914	0.0599	1.2591	1.0663	1.3901	0	1.3814
82	2	QQ	30	0	20.57	4.8614	3.8733	0.1961	0.9714	1.1648	0.8072	0	1.7057
83	1	QQ	30	0	25.16	4.6206	3.8795	0.0814	0.1268	0.9971	0.2982	0	0.826	5.0324	3.903
83	2	QQ	30	0	25.16	4.5092	3.8033	0.0448	0.5172	0.881	0.8704	0	0.9282
84	1	QQ	36	0	20.66	4.6868	3.8501	0.0513	0.7757	0	1.656	0	1.0455
84	2	QQ	36	0	20.66	4.811	3.9299	0	0.8323	0	1.388	0	0.6148
85	1	QR	39	1	21.34	4.4607	4.2528	0	0.2022	0	1.1933	0	0.0745	4.9312	4.7046
85	2	QR	39	1	21.34	4.6357	4.4561	0.0509	0.6314	0.7995	0.819	0	1.4005
86	1	QR	44	0	25.35	4.6639	4.4073	0.0127	0	0	0	0	0	5.0632	4.723
86	2	QR	44	0	25.35	4.586	4.3425	0	0.265	0	1.4343	0	0
87	1	QR	38	0	22.95	4.662	4.3745	0.0154	0.7365	0.6371	1.069	0.2382	0.7611	5.2637	4.7519
87	2	QR	38	0	22.95	4.7131	4.4898	0.0432	0.5508	1.4373	0.8238	0.2216	0.6257
88	1	RR	42	0	22.68	3.9991	4.1752	0	0	0	0.3575	0	0	5.3198	5.4996
88	2	RR	42	0	22.68	4.7808	4.9534	0.063	0.6546	0	1.2021	0	1.6112
89	1	QQ	40	0	23.34	5.0572	4.0935	0	0.8923	0.7455	1.5846	0.0902	0.4231	5.4461	4.3833
89	2	QQ	40	0	23.34	4.9438	4.0128	0	0.4746	0.9664	0.8308	0	1.0452
90	1	QQ	41	0	22.59	4.899	3.8437	0.1549	0.4478	1.4918	0.3449	0.087	0.78	5.3982	4.2905
90	2	QQ	41	0	22.59	4.8493	3.7932	0.0255	0.7994	1.2219	0.6788	0	0.425
91	1	QR	41	0	30.1	4.9012	4.4397	0	0.4542	0.9548	1.3041	0	1.1106	5.3445	4.9512
91	2	QR	41	0	30.1	4.8786	4.4338	0.0041	1.3222	0.1803	1.4218	0	1.6881
92	1	QQ	40	0	22.06	4.6521	3.5453	0.0404	0.6134	1.2521	1.0192	0	1.196	4.8993	3.8067
92	2	QQ	40	0	22.06	4.8028	3.7148	0.0319	0.9055	1.2641	0.7511	0.5448	0.661
93	1	RR	38	0	21.76	4.8903	4.8866	0	0.549	0.2118	1.0797	0	0.9022	5.1943	5.3473
93	2	RR	38	0	21.76	4.802	4.9079	0	0.8081	0.3777	0.4191	0	0.7639
94	1	QQ	36		19.27	4.1889	3.0704	0.1017	0.3087	0.5991	0.2484	0	0.6006	5.0314	4.0227
94	2	QQ	36		19.27	3.76	2.2565	0.0192	0.5072	0.4201	0	0	0.7103
95	1	QR	36	0	27.89	4.1312	3.5667	0.0255	0.1317	0	1.1185	0	0	5.3063	5.0186
95	2	QR	36	0	27.89
96	1	QR	39	0	20.82	4.7484	4.2781	0.1264	0.7211	0.8536	0.5892	0.4925	1.0841	5.2185	4.8505
96	2	QR	39	0	20.82	4.7163	4.2739	0.1004	0.7712	0.7879	1.3703	0.3284	0.8926
97	1	QQ	40	0	30.96	4.8614	3.7624	0	0	0	1.2217	0	0	5.1722	3.9646
97	2	QQ	40	0	30.96	4.7501	3.6217	0	0.1269	0	1.0616	0	0.5291
98	1	QQ	35	0	20.11	5.1099	3.922	0.016	0.4524	0	1.6107	0	1.9057	5.599	4.4965
98	2	QQ	35	0	20.11
99	1	QQ	34	0	19.16									5.1361	3.913
99	2	QQ	34	0	19.16	4.4813	3.2638	0.0135	0.7304	0.4339	0.9491	0	1.7412
100	1	QQ	36	0	29.37	5.0249	3.7762	0.1654	0.5641	0.6426	1.1913	0	0.7356	5.4196	4.2268
100	2	QQ	36	0	29.37	4.9791	3.7519	0	0.5778	0.4074	1.5031	0	0
101	1	QQ	40	0	22.65	4.8489	3.7542	0	0.6995	0.3458	1.4172	0.8724	0.4081	5.2444	4.1698
101	2	QQ	40	0	22.65
102	1	QR	34	0	21.16	4.8621	4.5961	0.0637	1.1632	0.3498	0.9777	0.4678	0.12	5.3916	5.1619
102	2	QR	34	0	21.16	4.8351	4.6126	0	1.1421	0.9913	0	0	0.6851
103	1	QQ	34	0	23.31	4.2973	3.3759	0.0671	0.8458	0.6943	0.7383	0	0	5.3898	4.4881
103	2	QQ	34	0	23.31	5.033	4.1035	0	1.1928	1.3072	1.1675	0	0.7269
104	1	QR	37	0	25.54	5.102	4.9348	0.0287	0.8824	0.9282	0.9882	0	2.0178	5.516	5.3785
104	2	QR	37	0	25.54	4.7724	4.5901	0.003	0.2371	0	0.3004	0.8432	0.1668
105	1	QQ	39	1	24.26	4.7779	4.1255	0	0.8375	0.7284	0.1158	0	1.7417	5.1278	4.3399
105	2	QQ	39	1	24.26	4.714	4.1247	0	0.3743	0.4387	0.9498	0	0.586
106	1	RR	42	0	25.32	4.8813	5.1728	0.0144	0.3665	0.7011	1.0957	0	0.7489	5.2712	5.4858
106	2	RR	42	0	25.32	4.9023	5.1868	0.0085	0	0.1895	0.4257	0	0.1618
107	1	QR	38	0	21.72	4.6677	4.6126	0.0624	0.5705	1.7634	0	0	0.7494	4.9726	4.7256
107	2	QR	38	0	21.72	4.6554	4.5747	0.0168	1.1128	1.6093	0.5415	0	1.11
108	1	QQ	32	0	22.02	5.1044	4.3701	0.042	0.7574	0.7925	0.7925	0.3477	0.2316	4.9767	4.2966
108	2	QQ	32	0	22.02
109	1	RR	34	0	22.21	4.5412	4.9156	0.0499	0.6799	0.3969	1.1955	0	1.1122	5.1069	5.3778
109	2	RR	34	0	22.21	4.1604	4.4841	0.0103	0.3411	1.3161	0.3518	0	0.5084
110	1	QR	42	0	21.72	4.463	4.387	0.0189	1.0308	0.5177	1.1968	0	0.8878	3.8565	3.924
110	2	QR	42	0	21.72	4.3701	4.3795	0.022	0.9694	1.5622	0.3555	0	1.8602
111	1	QR	43	0	22.07	4.6766	4.6658	0.0233	0.688	1.1148	0.9722	0.6974	1.0027	5.0527	4.9034
111	2	QR	43	0	22.07	4.6112	4.5716	0.0086	0.871	1.0436	1.3927	0.9328	0.4038
112	1	QR	42	0	30.84	4.623	4.6582	0	0.7292	0.4264	0.9967	0	0.914	4.986	4.9134
112	2	QR	42	0	30.84
113	1	QR	37	0	22.31	4.8485	4.7212	0.1151	0.6507	0.5509	1.8174	0	1.3054	5.2428	5.055
113	2	QR	37	0	22.31	4.8824	4.6728	0.0848	0.4951	0.8249	1.2491	0	0.5002
114	1	QR	30	0	22.95	4.7549	4.445	0.0843	0.9142	0.853	0.8005	0.0881	1.2791	5.246	4.8926
114	2	QR	30	0	22.95
115	1	QR	33	0	37.97	3.9899	3.4889
115	2	QR	33	0	37.97
116	1	QQ	32	0	29.06	5.0321	4.1166	0.0652	0.7689	0.7677	1.0881	0	0.5674	5.4986	4.4802
116	2	QQ	32	0	29.06
117	1	QR	36	0	25.26	5.0023	4.8418	0	0.6595	0.557	0.6098	0.1914	0.7473	4.5428	4.3957
117	2	QR	36	0	25.26	5.0802	4.8832	0	0.2606	0.7851	1.4193	0	1.486
118	1	RR	43	0	20.8	4.6429	4.8295	0	0.7818	0.4791	0.4733	0.2684	1.5972	5.1017	5.3098
118	2	RR	43	0	20.8	4.641	4.7681	0.0171	0.3471	0.688	0.977	0	0.7691
119	1	QQ	35	0	22.95	4.4578	3.8199	0.0052	1.026	0.5654	0.9017	0.9931	1.8462	4.9473	3.9249
119	2	QQ	35	0	22.95
120	1	QQ	43	1	17.92	4.557	3.913	0.033	0.6223	0	0.267	0	0.9893	4.8211	4.0342
120	2	QQ	43	1	17.92	4.2946	3.7136	0	0	0	0.7512	0	1.2331
121	1	RR	36	0	30.83	5.1078	5.2686	0.0491	0.838	0.335	1.2748	0	0.2085	5.4474	5.6926
121	2	RR	36	0	30.83	5.0959	5.2231	0.0634	0.7477	0	1.3524	1.0689	0.827
122	1	RR	42	0	23.32	4.7703	4.9833	0	0	0	1.6338	0	1.4178	3.9637	4.426
122	2	RR	42	0	23.32	4.2002	4.3301	0	0.4769	0.2626	0.7907	0	0.9537
123	1	QQ	32	0	23.78	4.4903	3.8221	0.0184	0.3499	0.1436	1.4548	0.3927	0.9798	4.8327	3.7507
123	2	QQ	32	0	23.78	4.3095	3.5752	0.1594	0.5724	0.2632	0.8738	0	1.0828
124	1	QR	36	0	20.45	4.9406	4.6511	0.1069	0.9263	1.6667	0	0.2258	0.6256	5.3587	5.1183
124	2	QR	36	0	20.45	4.976	4.7198	0.0264	1.0684	1.3623	0.1731	0.1273	0.5432
125	1	QR	41	0	22.41	4.9541	4.845	0.0886	0.6301	0.6315	1.2095	0.2249	1.1181	5.5156	5.2457
125	2	QR	41	0	22.41	5.0556	4.843	0.0709	0.7022	1.2836	0.9615	0	1.4325
126	1	RR	39	0	25.69	4.7449	5.0265	0.0859	0.9685	0.7867	1.3439	0	1.0472	5.0572	5.2591
126	2	RR	39	0	25.69	4.7566	4.8963	0.0374	0.8913	0.807	0.3054	0	0.4331
127	1	QQ	35	1	24.91	5.3356	4.4212	0.0088	0.4157	0.5238	1.8131	0	1.0226	5.7342	4.6756
127	2	QQ	35	1	24.91	5.2666	4.3438	0.099	0.17	1.0368	1.2844	0	0.6017
128	1	QR	32	0	20.82	5.1518	4.9463	0.1015	1.1253	1.2254	0.8902	0	0.8701	5.663	5.4234
128	2	QR	32	0	20.82	5.1725	4.9338	0.2658	0.8948	0.9803	0.8421	0.4847	1.13
129	1	QR	33	0	21.3	4.1182	3.957	0	0.5599	0.2117	0.6027	0	0.8459	4.9688	4.9134
129	2	QR	33	0	21.3	4.4373	4.3694	0.0377	0.7958	1.1885	0.464	0	0.9512
130	1	QR	41	0	22.59	5.0879	4.78	0.0481	0.7996	0.9932	0.8632	0	0.971
130	2	QR	41	0	22.59
132	1	QQ	35	0	23.34			0	0	0.6637	0.3764	0	0.4703	4.7488	3.8276
132	2	QQ	35	0	23.34	4.4432	3.2903	0.0932	0.8392	0.7564	0	0	1.3773
133	1	QR	40	0	20.08	4.9484	4.3963	0	1.0555	1.0571	0.9464	0	1.4656	5.3366	5.0226
133	2	QR	40	0	20.08	5.0265	4.5433	0.1739	1.2907	0.682	1.0648	0	1.7756
134	1	QR	35		21.56	5.2807	4.8057	0.0644	1.1981	0.9681	1.0705	0	0.9834	5.5782	5.2454
134	2	QR	35		21.56	5.0836	4.5669	0.1068	0.8707	1.2694	1.0748	0	1.2177
135	1	RR	42	0	28.33	4.8737	5.0916	0	0	0	1.2077	0	0.5638	5.1396	5.3157
135	2	RR	42	0	28.33	4.7741	5.0521	0	0	0.3294	1.0834	0	0.6383
136	1	RR	35	0	33.73	4.3612	4.5015	0	0.5318	0	1.0716	0	1.085	4.9108	5.1278
136	2	RR	35	0	33.73
137	1	RR	34	0	18.42	4.7825	4.9523	0.0464	0.9866	1.1502	0.1782	0.1683	1.2689	5.2931	5.5424
137	2	RR	34	0	18.42
138	1	QQ	33	0	17.58	4.6658	3.7716	0.0461	0.5723	0.6669	1.3169	0	1.1594	5.1402	4.0028
138	2	QQ	33	0	17.58	4.5174	3.652	0.0166	0.3893	0.6879	1.308	0	0.6077
139	1	RR	32	0	24.16	4.8993	4.9921	0	0.6704	0.333	0.9565	0	1.5936	4.9798	5.257
139	2	RR	32	0	24.16	4.899	5.0692	0.0394	0.4161	0.6982	1.4551	0	0.2143
140	1	QR	38	0	29.41	4.8919	4.6724	0.0572	1.26	0.5921	1.3038	0	1.1732	4.3951	4.1589
140	2	QR	38	0	29.41	4.8311	4.6761	0.0876	0.6719	0.8601	0.7466	0.7145	1.3016
141	1	QR	39	0	18.66									5.0255	4.6497
141	2	QR	39	0	18.66
142	1	QQ	36	0	23.24									5.1507	4.0448
142	2	QQ	36	0	23.24
143	1	QR	34	0	29.09									5.1434	4.7127
143	2	QR	34	0	29.09
144	1	RR	42	0	26.03	4.4491	4.7519	0	0.4821	0	1.1777	0	0	4.9012	5.0629
144	2	RR	42	0	26.03			0.0532	0.2825	0.1323	0	0	1.429
145	1	QR	35	0	17.31	4.642	4.4128	0.0338	0.5508	0.2131	1.3673	0	0.5171	5.099	4.6284
145	2	QR	35	0	17.31	4.7519	4.4194	0.1329	0.9707	0.4684	0.3748	0.2941	1.7731
146	1	QR	40	0	22.48	4.1636	4.4314	0.0617	0	0.8091	0.4929	0	0.9529	5.129	5.0882
146	2	QR	40	0	22.48
147	1	QQ	43	0	20.31	4.3155	3.7624	0.0181	0.923	0.8645	1.1586	0.9499	1.1089	4.9449	4.2952
147	2	QQ	43	0	20.31	4.4607	3.8033	0.06	0.6952	1.2302	1.1229	0.2871	0.8243
148	1	QR	39	0	25.15	4.5299	4.411	0	0.6069	1.1391	0.5463	0.5212	0.8093	4.9112	4.6817
148	2	QR	39	0	25.15
149	1	QR	39	1	22.48	4.7436	4.6318	0.0594	0.8894	1.4805	0.7527	0.253	1.1367	5.2436	5.0667
149	2	QR	39	1	22.48	4.4043	4.4561	0.0983	1.2102	1.3751	1.0162	0.9616	0.5914
150	1	QQ	31	0	23.36	4.7854	3.8754	0	0	0	0.7033	0	0
150	2	QQ	31	0	23.36	4.6793	3.615	0	0.1125	0	0	0	0
151	1	QQ	34	0	22.23	4.6835	3.8597	0.0466	0.8402	1.0898	0.7156	0	1.7674	5.0537	4.262
151	2	QQ	34	0	22.23	4.4122	3.923	0.059	0.6426	0.1868	0.5869	0.347	1.4552
152	1	QQ	34	0	20.17	4.036	3.6402	0.0348	0.7171	0.3391	0.8565	0.0746	0.785
152	2	QQ	34	0	20.17	3.9684	3.6323	0.033	0.5645	0	1.5319	0.4753	1.3516
153	1	QR	45	0	40.22									5.0056	4.841
153	2	QR	45	0	40.22
154	1	QQ	30	0	20.44			0.0495	0	0.8359	0.1567	0	0.7939	5.4672	4.5737
154	2	QQ	30	0	20.44	4.7715	3.9825	0.0369	0.9252	0.1138	0.9284	0	1.2114
155	1	QR	31	0	29.27	4.9251	4.7384	0.0487	0.3948	0.6795	1.4429	0.1616	1.7784
155	2	QR	31	0	29.27	4.8718	4.7046	0	0.9711	0.2907	0.9486	0.6727	0.9794
156	1	QQ	41	0	21.14	5.0193	4.2166	0.0719	0.6161	1.3426	0.7506	0	0.7467
156	2	QQ	41	0	21.14	5.0006	4.221	0	0.5385	1.2344	1.1506	0.2042	1.0526
157	1	QQ	25	0	41.67	4.7366	3.9843	0.0162	0	1.0222	1.0955	0	0	5.0898	4.075
157	2	QQ	25	0	41.67
158	1	QR	36	0	21.19	4.1843	4.2377	0	0.8236	0	0.9276	0.8906	1.4989	4.9698	4.7238
158	2	QR	36	0	21.19	4.3274	4.2843	0.0206	0.7642	0.974	0	0	0.1367
159	1	QR	39	0	20.2	4.757	4.5916	0.0893	0.9858	1.4067	1.1618	0.5083	0.971	4.3121	4.151
159	2	QR	39	0	20.2	4.7656	4.5706	0.0658	0.8257	1.408	0.8962	0.4547	0.7492
160	1	QQ	31	1	23.73	4.8162	4.0943	0.0272	1.0569	0	1.506	0	2.0035	5.2298	4.4462
160	2	QQ	31	1	23.73
161	1	RR	44	0	30.86			0.0034	0.1608	0.2146	1.5067	0	1.5415	4.7028	5.1114
161	2	RR	44	0	30.86	4.2092	4.4909	0.0117	0	0.5507	0.2517	0	0.3094
162	1	RR	37	0	18.93	4.6728	4.9287	0.0237	1.0445	0.4331	1.0212	0	1.2957	5.1225	5.4941
162	2	RR	37	0	18.93	4.6087	4.893	0.0195	0.1049	0.7059	1.2439	0	0.3157
163	1	RR	32	0	25.1	4.7441	5.0199	0	0.5078	0	1.0438	0	0	5.134	5.3085
163	2	RR	32	0	25.1	4.7274	5.0463	0.0159	0	0	1.5104	0	0.5781
164	1	QR	31	0	24.13	4.4509	4.3438	0.0398	0.6159	0.864	0.4043	0.4893	2.0561	4.9705	4.6052
164	2	QR	31	0	24.13
165	1	QQ	40	0	20.11	4.6831	4.0262	0	0.5989	0	1.6769	0	0.2995	5.1047	4.2136
165	2	QQ	40	0	20.11	4.5895	4.0851	0.0223	0	0	1.0938	0	1.3022
166	1	RR	35	0	22.86	4.7458	5.033	0.1257	1.1314	1.8713	0.5779	0	0.3484
166	2	RR	35	0	22.86	4.4526	4.6087	0.0974	1.0358	0.7531	0.5405	0	1.8939
167	1	QQ	40	0	17.85	4.6062	3.8867	0.2064	0.4981	0.5306	0.8707	0	1.0412	5.2147	4.1782
167	2	QQ	40	0	17.85			0.1609	0.3787	1.2241	0.1084	0	1.7301
168	1	QR	30	0	22.77	3.91	3.8597							5.467	5.3179
168	2	QR	30	0	22.77
169	1	QR	37	0	20.32	4.9174	4.6982	0.0374	0.9239	0	1.5236	0	1.4741	5.1358	4.8614
169	2	QR	37	0	20.32	4.9558	4.7995	0.038	0.2676	0.8297	1.067	0	0.8393
170	1	QQ	37	0	24.39	4.459	3.8555	0	1.19	1.2287	0.442	0.1398	1.8931
170	2	QQ	37	0	24.39	4.5191	3.7955	0.1288	0.6431	0.6678	1.5839	0	0.6884
171	1	QR	44	0	23.34	4.3373	4.0877	0	0.2075	0.3445	1.075	0	0.3885	5.1144	4.9894
171	2	QR	44	0	23.34	4.2606	4.063	0	0.1858	1.0589	0.4942	0	0.684
172	1	QQ	34	0	27.66	4.7527	3.9787	0.042	0.2773	0.4403	0.4464	0	0.7147	5.2241	4.0826
172	2	QQ	34	0	27.66	4.6492	3.7977	0.0571	0.386	0	0.9096	0	0.4528
173	1	QR	28	1	27.34	4.8896	4.6186	0.1195	0.907	0.371	1.4113	0	1.7903	4.2781	3.9665
173	2	QR	28	1	27.34	4.843	4.6511	0.0522	1.0448	0.2927	1.3387	0	1.5585
174	1	QR	42	0	27.59	4.757	4.4886	0.1152	0.3029	1.2333	0.7278	0	1.139	5.1414	4.7867
174	2	QR	42	0	27.59	4.7736	4.5283	0.0054	0.4361	0	1.7774	0	1.4233
175	1	QR	38	0	34.58	4.3644	4.1651	0	0.3739	0	1.0466	0.7549	0.3339	5.1317	4.6151
175	2	QR	38	0	34.58	4.7327	4.4254	0	0.5058	0.1543	1.4467	0	1.5225
176	1	QR	40	0	19.23	3.9712	3.7899							5.0575	4.6425
176	2	QR	40	0	19.23			0	0.2985	0.5679	0.9974	0	1.7815
177	1	QR	41	0	22.77	4.785	4.5742	0.0679	0.198	0.1646	1.4797	0	0.4158	5.0153	4.8146
177	2	QR	41	0	22.77	4.7322	4.5347	0.0032	0.7497	0.3547	1.4207	0	0.6301
178	1	QQ	42	0	17.86	4.2535	3.3517	0	0.065	0	1.1006	0	0.6752	5.0239	4.0448
178	2	QQ	42	0	17.86	4.3801	3.498	0.056	0	0.7513	0.8018	0	1.126
180	1	QQ	37	0	24	4.8097	3.909	0.0155	1.0955	1.4078	1.2368	0	1.6881	5.2324	4.1503
180	2	QQ	37	0	24	4.7575	3.7554	0.1325	0.7117	1.4912	1.0015	0	1.2264
